# Supplementary material for: Targeting n-myristoyltransferases promotes a pan-Mammarenavirus inhibition through the degradation of the Z matrix protein
Source: PLoS Pathog. 2024 Dec 3;20(12):e1012715. doi: 10.1371/journal.ppat.1012715 (PMC11658702; doi:10.1371/journal.ppat.1012715)
Supplement: S1 Data — (XLSX) [file ppat.1012715.s005.xlsx]

## Sheet: Fig 2B
		MOPV			LASV			LCMV			LUJV			MACV			JUNV			YFV 17D
infectious titers (% to WT)	WT	100	100	100	100	100	100	100	100	100	100	100	100	100	100	100	100	100	100	100	100
	NMT1ko	0.21	0.33	2.04	12.46	15.02	52.9	0.02	0.25	0.47	3.64	6.83	11.72	0.83	1.7	26.73	0.48	2.47	4.89	176.744	186.047
	NMT2ko	48	22	115	90	128	134	57	66	66	81	107	127	108	49	74	57	72	46	66.6667	70.8333

## Sheet: Fig 3A
			NMT1			NMT2
NMT1/NMT2 mRNA levels (to GADPH)	NI	0h	0.00786684	0.00792156	0.00875911	0.00303308	0.00350833	0.00424506
		24h	0.0066152	0.0061722	0.0066152	0.00253289	0.00212253	0.00225916
		48h	0.00704102	0.00704102	0.00869861	0.00329615	0.0052809	0.00195991
	MOPV	0h	0.00767829	0.00803214	0.0093553	0.00304361	0.00315094	0.00286947
		24h	0.00825795	0.00560139	0.00632377	0.00171806	0.002791	0.00296038
		48h	0.00704102	0.00696819	0.00822938	0.00303308	0.00273357	0.00184777

## Sheet: Fig 3B
		MOPV
infectious titers (FFU/mL)	phCMV	350	500	300	1900
	mCherry	300	640	200	1100
	HA-NMT1	18000	28000	9400	34000
	HA-NMT2	20000	25000	7300	13000

## Sheet: Fig 4A, B, C
			titers (FFU/mL)													viability
		log [nM]	IMP1088			DDD85646			C75						log [nM]	IMP1088			DDD85646			C75
infectious titers (FFU/mL)	LASV	0	810000	1300000	2300000	810000	1300000	1700000	810000	1300000	1800000		cellular viability	LASV	0	1	1	1	1	1	1	1	1	1
		1	740000	1800000	1600000	690000	1230000	1670000	400000	1140000	2400000				1	0.870957	1.06388	0.989245	0.893231	1.01393	1.07404	0.946951	1.036	1.02384
		10	33000	30000	34000	710000	1110000	1680000	640000	1190000	3000000				10	0.862884	0.886569	0.684904	0.826597	1.01437	1.03143	0.948882	0.989737	0.988648
		100	100		160	150000	101000	390000	640000	1010000	2400000				100	0.615741	0.603356	0.597361	0.821381	0.924231	0.96479	0.90538	1.00665	1.0325
		1000			80		100	300	490000	1190000	2700000				1000	0.625838	0.556011	0.579302	0.722858	0.6744	0.705479	0.859317	1.0014	1.05165
		10000			0			300	61000	450000	2200000				10000	0.644947	0.493583	0.558893	0.650351	0.564504	0.606422	0.826852	0.8396	0.993693
	MOPV	0	505000	1550000	47000	555000	1900000	58500	480000	1450000	77000			MOPV	0	1	1	1	1	1	1	1	1	1
		1	435000	2200000	47500	605000	1450000	52500	770000	2100000	87500				1	1.08891	1.01906	0.987952	1.09643	0.972359	1.04906	0.995934	1.03347	1.09528
		10	685	1000	405	560000		58500	630000	1750000	84500				10	0.955757	1.03237	0.970036	1.10058	0.995894	1.03581	1.06096	1.02671	1.11534
		100	10	0	0	4900	3050	700	655000	2150000	75000				100	0.674124	0.839375	0.791221	0.944242	0.955707	1.0165	1.04781	1.04665	1.0877
		1000				5			550000	2450000	63000				1000	0.651427	0.813559	0.771259	0.727624	0.789997	0.831756	0.957542	1.01111	1.11235
		10000				5			635000	2100000	63500				10000	0.646265	0.762242	0.787005	0.638914	0.677123	0.761009	0.970329	0.9357	1.05951
	MACV	0	1700000	2500000	2300000	1700000	2500000	2200000	1700000	2500000	1200000			MACV	0	1	1	1	1	1	1	1	1	1
		1	250000	2300000	2050000	430000	1290000	1890000	1700000	950000	1770000				1	0.760455	1.05215	1.02511	0.808645	1.01068	1.00551	0.972137	1.00705	0.96054
		10	7000	28000	72000	900000	990000	911000	1600000	1240000	836000				10	0.70913	0.862764	0.666528	0.884322	0.94602	0.988388	0.931759	0.948257	0.957291
		100		100	46.9	220000	86000	283000	1000000	1050000	1560000				100	0.67437	0.579638	0.63934	0.865387	0.849749	0.920051	0.946681	0.939723	0.962864
		1000			16.3	300	100	485	1300000	1300000	1640000				1000	0.623748	0.531085	0.614903	0.709155	0.610246	0.701248	0.969491	0.962295	0.976861
		10000			17.1			16.5	490000	670000	2340000				10000	0.607283	0.472526	0.583416	0.704854	0.524206	0.607275	0.877914	0.79234	0.983011
	YFV	0	8550000	6850000	800000	6100000	6300000	945000						YFV	0	1	1	1	1	1	1
		1	5600000	6750000	770000	6000000	5800000	915000							1	1.02231	0.997348	0.994343	1.02386	1.0217	1.05418
		10	4950000	6250000	910000	7800000	5550000	785000							10	0.90294	0.976551	0.926932	0.93917	1.04007	1.07022
		100	1950000	4750000	700000	5000000	5500000	880000							100	0.624416	0.811474	0.705019	0.6631	0.98977	0.955034
		1000	1300000	1950000	610000	1750000	2350000	900000							1000	0.619928	0.707625	0.712683	0.592958	0.789267	0.809369
		10000	1800000	3350000	685000	2000000	2550000	710000							10000	0.586849	0.744377	0.680536	0.646265	0.71115	0.740888

## Sheet: Fig 4D
		MOPV
infectious titers (FFU/mL)	Mock	540000	69500	195000
	IMP1088	560000	60500	200000
	DDD85646	390000	63500	215000
	C75	480000	53500	230000

## Sheet: Fig 4E
		MOPV			LASV			LCMV			LUJV			MACV			JUNV
infectious titers (% to Mock)	MOCK	100	100	100	100	100	100	100	100	100	100	100	100	100	100	100		100	100
	IMP1088	0.0214	0.002	0.0062	4.53	0.1522	0.2147	0.909	0.3957	0.3598	0.777	0.1113	1.3311	0.713089	0.1746	0.4465		0.2048	0.0421
	DDD85646	0.000516	0.002	0.007	0.137	0.012	0.131	0.072	0.063	0.37	0.0669	0.117	0.733	0.0798	0.011	0.533		0.032	0.026
	C75	141	83.55	116.66	123.68	100.35	86.73	83.4263	73.81	101.38	19.9103	26.39	23.07	122.244	70.84	210.43		95.73	124.54

## Sheet: Fig 6B
	log [nM]	MOPV Zflag + IMP1088			MOPV Zflag + DDD85646			MOPV Zflag + C75			MOPV mCherryFlag + IMP1088			MOPV mCherryFlag + DDD85646			MOPV mCherryFlag + C75
% of Flag positive cells	0.1	96.88	99.01	98.78	96.33	98.47	96.26	97.17	98.41	97.12	71.43	77.58	69.1	65.15	68.22	68.31	60.97	66.37	68.79
	1	95.12	97.87	98.07	97.12	98.62	96.58	98.56	98.08	99.09	73.9	67.74	57.15	69.16	71.73	70.87	62.68	73.78	74.83
	10	13.82	18.5	17.55	93.36	96.2	99.01	97.31	98.16	98.93	20.61	15.81	12.25	66.91	67.26	69.83	62.96	78.53	76.56
	100	2.53	2.97	2.52	15.95	17.31	25.94	97.22	97.52	99.47	5.47	5.35	4.58	24.09	23.54	18.74	69.9	76.84	74.64
	1000	1.29	2.49	2.24	2.88	3.19	3.34	96.29	98.14	99.03	5.84	5.42	4.14	7.18	6.62	4.79	75.02	79.18	77.82
	10000	1.03	1.12	0.77	1.6	2.79	2.69	75.91	80.12	95.75	2.67	3.21	2.15	5.75	6.31	5.17	70.11	70.03	63.51

## Sheet: Fig 7B, C
			Mock					IMP1088					DDD85646					C75
Fig 7B. % of infected cells	rMOPV Zflag	0h	80.8	51.5	80.4	60.6	99.8	80.8	45.7	79.8	58.6	99.85	80.8	45.4	79.9	55.9	99.8	80.8	45.7	76.5	45.9	99.85
		24h	99.6	93.3	99.45	98.65	99.95	93.9	45.9	97.9	95.65	99.9	90.7	50.7	98.1	96.45	99.85	99.2	82.7	99.1	98.95	99.8
		48h	98.85	96.5	99.7	99.25	99.8	55.7	42.2	97.3	94.3	99.85	54.55	56.4	99.05	97.7	99.85	99.25	95.2	99.65	99.15	99.9
	rMOPV NP-HA	0h		26.8	33.8	27.45	38.5		21.5	34.85	27.5	36.6		23.3	35.35	26.8	35.35		23.7	34.05	27.15	34.85
		24h		38.5	45.45	42.85	40.15		35.4	37.95	36.75	39.65		32.2	40.6	38.55	39.95		36.1	45.1	46.7	37
		48h		52.2	65.5	64.9	47.1		46	43.5	39.55	42.75		47.4	50.2	44.1	41.2		59.7	69.4	68.4	44.1
Fig 7C. MFI of infected cells	rMOPV Zflag	0h	100	100	100	100	100	100	91.65	85.61	82.1	91.89	100	85.3	82.99	79.77	81.68	100	81.81	71.59	25.45	79.28
		24h	100	100	100	100	100	20.02	28.8	30.33	32.13	79.7	18.56	30.22	34.18	36.14	79.19	86.81	62.49	78.29	89.52	64.97
		48h	100	100	100	100	100	13.38	30.05	22.35	18.25	55.78	13.26	33.7	33.49	25.55	55.53	86.11	85.73	98.6	82.75	92.29
	rMOPV NP-HA	0h		100	100	100	100		93.64	97.32	97.33	100.99		94.45	95.33	95.48	101.95		92.96	91.64	93.04	99.63
		24h		100	100	100	100		102.39	107.77	103.79	102.85		100.56	106.69	104.93	99.79		95.22	92.13	94.13	94.81
		48h		100	100	100	100		130.91	140.33	158.97	103.76		125.71	135.13	152.81	102.93		109.15	95.84	96.42	97.09

## Sheet: Fig 7F
		Mock				IMP1088				DDD85646				C75
NP RNA copies (to GAPDH)	0h	389000	330000	280000	411000	340000	338000	335000	495000	337000	383000	246000	489000	315000	330000	298000	467000
	24h	11700000	13200000	4340000	6780000	7420000	6740000	2820000	4220000	7850000	6050000	2850000	3570000	13000000	12300000	4780000	7030000
	48h	12300000	10100000	4550000	5650000	16100000	14900000	4420000	9500000	15200000	13400000	6910000	8690000	13600000	11600000	6000000	6450000
Z RNA copies (to GAPDH)	0h	9230000	4610000	8840000	6650000	7680000	4740000	9570000	7860000	7460000	5070000	7610000	7790000	7240000	4570000	8450000	7840000
	24h	186000000	137000000	121000000	112000000	89500000	61400000	67200000	57600000	55000000	57800000	72300000	53700000	204000000	133000000	125000000	117000000
	48h	195000000	147000000	174000000	145000000	153000000	118000000	182000000	129000000	166000000	125000000	163000000	129000000	204000000	170000000	163000000	146000000

## Sheet: Fig 8B, C, D
			Mock				IMP1088				DDD85646				C75
Fig 8B	% of Flag and HA positive cells	5h		5.61	8.105	36.05		13	27.25	41.75		12.645	25.05	37.55		12.4	20.7	29.35
		10h	82.6	65.15	89.1	94.9	66	59.2	89	94.4	69.4	65.6	90.15	92.2	83.05	73.95	90.6	92.15
		14h	97.7		98.3	99.25	92.5		96.75	98.4	92.6		97.9	98.4	98.1		98.45	99.2
		24h	96.2	95.2	95.95	99.5	94.45	91.95	81.05	99.25	94.5	94.3	86.55	99.25	98.3	95.6	95.4	99.55
Fig 8C	MFI of Flag positive cells	5h		858	941.5	1055.5		882.5	963.5	1005		856	955.5	990.5		897.5	1009.5	1017
		10h	3830	1532	2679	3613	1529	1107.5	1678	1941	1599	1161.5	1738	1733	3861	1725.5	2793.5	2891
		14h	9706.5		7673	12149	2530		2582	2986.5	2547		3131	3025	10693.5		8539	9622.5
		24h	10584.5	13144	9291.5	14257	2710.5	3105.5	2387	3276.5	3157	3556.5	2946	3395	12436.5	14462.5	8467.5	13283
Fig 8D	MFI of HA positive cells	5h		436.5	397	442		410	383	405		408.5	389.5	408		427.5	409.5	444.5
		10h	444	501.5	512	743	411	451	446.5	596.5	395.5	444.5	452.5	588.5	442.5	505	521.5	722.5
		14h	880		695.5	1174	673.5		541	821	664		582	821	861		706	1130.5
		24h	1207.5	967.5	1116.5	1451.5	896	671	591.5	953.5	939	710.5	684	976	1429.5	1032	919	1396.5

[truncated: 3 more sheets: S2D Fig, S3 Fig, S4B Fig]
